# Supplementary material for: Temporal dynamics and Leishmania infantum infection prevalence of Phlebotomus perniciosus (Diptera, Phlebotominae) in highly endemic areas of visceral leishmaniasis in Tunisia
Source: PLoS One. 2017 Sep 21;12(9):e0184700. doi: 10.1371/journal.pone.0184700 (PMC5608219; doi:10.1371/journal.pone.0184700)
Supplement: S1 Table — (XLSX) [file pone.0184700.s001.xlsx]

## Sheet: DYNAMIC 
date/khadhra	F_IH	M_IH	M+F_IH	P.pern_IH	F_AA	M_AA	M+F_AA	P.pern_AA
2010-06-26	47	49	96	22	183	60	243	37
2010-07-24	20	21	41	14	349	596	945	315
2010-08-21	33	54	87	31	199	511	710	285
2010-10-02	101	36	137	18	713	624	1337	335
2010-10-30	7	1	8	1	63	15	78	4
2010-11-28	6	8	14	3	1	4	5	3
2010-12-24	0	0	0	0	0	0	0	0
2011-01-29	0	0	0	0	0	0	0	0
2011-02-26	0	0	0	0	0	0	0	0
2011-04-02	0	2	2	1	0	0	0	0
2011-05-08	2	4	6	4	269	167	436	120
2011-06-12	11	6	17	6	207	72	279	51
